# Supplementary material for: Challenges Encountered When Evaluating an Antibody-Detecting Point-of-Care Test for Taeniosis in an Endemic Community in Zambia: A Prospective Diagnostic Accuracy Study
Source: Diagnostics (Basel). 2021 Nov 4;11(11):2039. doi: 10.3390/diagnostics11112039 (PMC8625551; doi:10.3390/diagnostics11112039)
Supplement: Supplementary file 1 [file diagnostics-11-02039-s001.zip]

Archive with 5 entries (3 files):
- diagnostics-1431851-supplementary/
- diagnostics-1431851-supplementary/TS POC T supplementaryfiles/
- diagnostics-1431851-supplementary/TS POC T supplementaryfiles/File S1_Expert prior information and models 26092021.pdf
- diagnostics-1431851-supplementary/TS POC T supplementaryfiles/File S2_Protocol_SOLID_Z_V1.3_29082017.pdf
- diagnostics-1431851-supplementary/TS POC T supplementaryfiles/File S3_STARD Checklist_26092021.pdf
